# Supplementary material for: Identification of Novel Genomic Regions for Biofortification Traits Using an SNP Marker-Enriched Linkage Map in Wheat (Triticum aestivum L.)
Source: Front Nutr. 2021 Jun 15;8:669444. doi: 10.3389/fnut.2021.669444 (PMC8239140; doi:10.3389/fnut.2021.669444)
Supplement: Supplementary file 1 [file Table_1.XLSX]

## Sheet: Phenotypic Data
RIL	GFeC_IARI_Y1	GFeC_IARI_Y2	GFeC_GBPUAT_Y1	GFeC_GBPUAT_Y2	GFeC_PusaBihar_Y1	GFeC_PusaBihar_Y2	GFeC_Pooled	GZnC_IARI_Y1	GZnC_IARI_Y2	GZnC_GBPUAT_Y1	GZnC_GBPUAT_Y2	GZnC_PusaBihar_Y1	GZnC_PusaBihar_Y2	GZnC_Pooled	GPC_IARI_Y1	GPC_IARI_Y2	GPC_GBPUAT_Y1	GPC_GBPUAT_Y2	GPC_PusaBihar_Y1	GPC_PusaBihar_Y2	GPC_Pooled	TKW_IARI_Y1	TKW_IARI_Y2	TKW_GBPUAT_Y1	TKW_GBPUAT_Y2	TKW_PusaBihar_Y1	TKW_PusaBihar_Y2	TKW_Pooled
101	42.3	45.1	37.8	35.9	34.2	36.6	38.8	42.3	45.2	30.3	29.6	36.5	45.4	38.2	16.3	14.9	15.2	14.2	16.4	15.7	15.5	36.3	47	36.7	41.9	36	42.2	39.9
102	42.1	43.1	36.6	40.7	36.1	34.5	38.9	39.5	48.1	33.3	38.6	46.6	46.1	41.7	15.6	13.4	14.6	12.8	15.8	14.5	14.4	39.5	39.1	32.3	45.1	36	42.4	39
103	45	42	36.6	41.5	33.9	34.6	38.9	42.7	43.3	30.2	29.6	42.4	38.8	37.9	16.8	15.8	16.1	12.7	17.5	16.8	16.1	38.6	43.1	34.7	41.1	36.1	43.1	39.4
104	43.3	40.8	38.1	33.4	36.5	37.7	38.6	45.7	42.9	29.5	31	51.4	45.8	40.7	15.7	14.4	12.9	13.1	16.9	16.6	14.9	33.1	40.3	33.8	39.7	31.5	33.9	35.3
105	43	40.5	37.4	38	34.6	36.2	38.4	46.2	40.5	28.6	26	43.9	36	37	15.6	14.8	14.4	12	15.6	15.1	14.5	36.6	42.1	36.9	41.1	34.5	36.7	37.9
107	43.9	42	37.8	40.6	34.5	35.5	39.2	43.8	44.2	32.1	30.6	39.4	39.9	38.4	16	13.9	14.8	12.7	17.4	16	15.1	35.9	40.6	36.8	41.9	30.4	33.4	36.4
11	41	38.2	38.5	36.1	34.3	31.4	36.6	40.4	43.2	33.4	28	45.8	38.5	38.3	14.3	13.8	12.7	11.6	15.2	13.6	13.3	36.2	39.5	34.8	37	30.6	36.3	35.7
16	41.9	38.8	36.3	36.5	32.6	33.7	36.5	44.1	39.6	28	28.4	38.2	38.5	36.3	17	14.1	13.7	11.5	16.4	16.1	14.7	28.2	30	27	34.7	27	29	29.4
18	42.8	38.5	34.5	33.7	34.3	35.2	36.3	38.2	41.9	28.4	26.6	44.7	44.1	37.3	16.5	14.5	13.8	12.3	15.8	15.5	14.7	32.2	31.7	30.8	34.3	30.7	32.9	32.2
2	40.6	44.2	37.2	38	36.5	38.9	39.4	46.4	41.2	33.9	31.7	49.3	46.4	41.2	15.5	16.1	14.3	13.7	15.2	18.1	15.6	36.2	41.8	31	40.7	33.9	37.5	36.8
20	45	42.4	38.7	39.8	35.8	39.6	40.6	48.9	44.7	35.1	28.9	43.1	43.1	40.5	18.1	17	14.2	14.2	17.7	17.6	16.7	36.6	43	38.9	42.3	34.2	40	39
21	41.4	41.7	35.4	36.6	33.9	37.4	37.6	42.2	43.9	28.8	26.5	36.7	45.8	37.4	16.7	16.2	13.8	12.4	17	16.5	15.5	28.9	36.6	33.7	38.6	30.1	32.2	33.4
22	47	43.8	36.5	43.1	34.6	36.4	40.3	46.7	43.5	30.5	26.8	42.8	46.6	39.4	17.4	15.2	14.9	13.7	16.5	16.9	15.9	34.1	42.4	37.9	48.8	33.8	35.8	38.7
24	43.7	38	37	39.5	35.1	34.9	38.1	45.9	46.8	30.3	29.4	45.8	44.3	40.2	19.2	15.2	14	12.2	16.6	16.1	15.6	32	39.7	32.9	43.7	32.1	35.6	35.9
25	44	42	36.7	38.1	36.5	35.9	39	44.8	40.5	29.7	29.1	39.6	41.6	37.6	16.7	14.8	13.8	12.1	16.2	17	15.1	33	37.5	33.4	37.2	30.2	33.9	34.2
26	39.3	37.6	36	35.9	33.1	32.2	35.4	40	36.8	25.4	23.8	40	37.1	34.2	14.9	13.3	12.7	11.6	16.3	15.3	13.9	27.8	29.5	32.1	37.6	25.4	27.5	30.1
27	41.5	40.6	37.7	39.9	35.1	36	38.6	39.5	41.7	30.4	25.8	46	40.7	37.4	16.7	14.3	13.3	12.4	16.5	15.9	14.8	33.4	36.8	36.8	41.1	29.9	38	36
28	40.7	36	35.9	32.6	32.3	32.4	34.7	38.6	33.4	26.7	22.9	38.9	36	33.2	14.8	13.7	12.1	12.4	16	15.2	13.9	29.4	29.1	30.4	28.5	28.7	29	29.3
29	38.6	39.2	37.4	32.4	34.3	32.9	35.8	43.5	36.6	27.5	21.5	41	42.1	35.6	16.4	13.4	13.1	13.8	17	15.4	14.8	28.6	29	28.4	26.4	28.4	30.9	28.8
3	43.4	42.3	34	36.5	34	34.4	37.2	40.3	35.9	29.8	28.3	46.6	38.4	36.7	14.3	13.6	12.4	13.1	16.1	15.3	14	35.4	40	31.7	32.8	30.4	33.4	34
30	41.9	36.3	33.8	37.3	34.5	32.5	35.7	48.4	35.5	25.4	26.2	42.8	35.7	35.8	16.4	13.7	14.8	12	16.1	15.9	14.7	28.8	29.2	30.5	32.8	26.9	29.7	29.8
31	43.5	38.5	36.3	31.8	33.9	34.4	36.3	43.2	36.2	25.8	27.4	41.6	41.3	36.1	15.6	13.7	13.8	11.9	16.9	17	14.8	27.4	29.9	28.5	26	28.6	25.2	27.8
33	43.7	43.8	37.2	32.4	35	36.3	38.2	47.9	37.5	26.6	24.8	49	38.9	37.4	16.6	15.4	16.4	14.6	17.5	17.2	16.5	34.9	44.9	31.6	45.8	33.7	41.6	38.6
34	42.9	43.8	36.6	41.5	34.3	34.8	39	46.9	38.6	25.4	34.7	44.3	43.7	38.7	16.4	14.6	16	13.4	17.9	15.6	15.7	34.7	41.4	33.7	42.4	32	31.7	35.9
35	42.8	42.3	37	39.5	36.4	35.6	39	49.8	42.1	27.5	36.2	46.7	45.8	41	17.8	16.2	14.3	12.8	16.2	16.6	15.7	36.8	45.5	34.9	45.2	32.8	38.7	38.8
36	38	39.2	37.5	33.5	34.2	32.8	35.8	36.9	36.2	24.8	34.1	42.7	36.4	35.3	16.5	14.6	15.4	12.6	17.2	16.1	15.4	29.8	31	32.3	32.8	28	28.7	30.5
37	40.4	39.2	37.1	36.8	32.7	34.2	36.6	36.5	35.4	28.8	28	40.9	36.3	34.6	15.4	13.6	14.6	12.2	17	14.9	14.5	28.9	31.5	28.6	31.5	26.2	31.8	29.9
38	43.6	40.7	37.7	40.8	36.4	38.6	39.8	42.3	43.4	29.1	31.2	56.2	52.4	41.9	18.8	16.3	16.8	15	18.7	16.9	17.4	39.5	43.9	31.1	44.9	35.1	39.6	38.9
39	40.1	40.1	36.1	38.3	35.9	35.3	37.6	36	44.3	27.7	30.5	47.9	42.3	38	16.1	14.6	15.8	11.9	17.9	16	15.4	33.8	37.7	31.2	34.7	31.5	34	33.8
4	43.9	38.8	38.1	36.7	33.5	36.7	38.1	45.4	44	30.5	29.5	49.7	43.6	40.2	16.4	14.3	13.8	12.1	18.2	16.7	15.2	32	32.6	36	39.4	29.8	30.3	33.4
41	43.5	42.6	38.8	42	37.4	38.9	40.9	42.7	43.7	27.5	30.3	48.3	44.5	39.2	16.4	15.7	16.6	14.9	17.9	17.8	16.8	34.1	38	35	36.3	30.3	33.1	34.5
43	42.7	41.9	36.6	36.6	36.1	35.4	38.3	48.6	42.1	29.5	29.8	46.6	50	40.8	16.1	14.7	15.7	13.5	17	15.8	15.5	33	40.2	34.1	44.6	30.5	38.2	36.7
44	41.9	41.7	38.7	36.8	34.3	35.2	38.2	43.5	35.8	30	37.7	40	43.2	38.4	16	14.1	15	13.3	15.3	15.6	14.9	38.4	40	35.1	39.1	35.4	37.2	37.5
47	41.9	41	37.5	39.6	34.4	36	38.5	42.1	36.8	29.8	33.2	43	46.2	38.5	15.6	14.8	15.6	14	16.9	16.8	15.7	37.4	41	31.2	44.8	32.7	34.5	36.8
48	42.7	43.1	36.6	39.9	37.5	35.8	39.4	49.4	40	32.2	31.8	51.8	42.4	41	16.4	15.4	16.1	13	16.4	16	15.6	37.8	40.7	34.4	47.4	30.4	39.4	38.2
49	38.9	37.9	36.2	35.8	34.1	32.6	35.8	41.3	44.4	32.1	31.2	46.6	44.8	39.9	14.9	12.9	13.7	12.8	16.7	15.5	14.3	35.9	39.6	32.5	34.6	28.4	30.5	33.6
50	37.8	36.9	34	36.7	32.1	33.4	34.7	39	31	25.1	30.3	40.2	37.5	34.2	15.2	12.9	13.3	11.1	16.8	14.6	13.8	28.1	31	29.2	36.6	25.6	30.7	30.3
51	43.8	42.6	36.9	40.2	34.6	37.1	39.3	46.3	42.4	30.4	36.1	51	44.8	41.4	16.4	15.6	14.4	14.2	16.8	17.3	15.9	37.6	44.2	34.8	45.5	33.7	39.3	39.1
52	42.8	39.4	36.4	39.1	32.3	35.8	37.5	43.4	39.3	28.8	35.2	47.3	45	39.6	16	14.1	15.1	12.7	16.1	15.7	14.9	37.9	49.2	33.4	36.9	32	41.1	38.3
53	42.7	39.8	38.8	42.3	36.9	35.3	39.6	41.9	44.8	33	40.6	48.2	46.3	42	16.9	14.3	14.8	12.2	16.4	16	15.1	37.3	48.3	32.5	50.8	33.6	40	40.2
55	43.3	43.3	38.5	39.3	35.9	36.5	39.7	51.9	45.8	36.6	33.5	49.4	45.8	43.4	16.1	15	13.4	12.2	16.4	16.6	15	40.9	41.6	34.8	39.7	35.7	41.6	39
56	45.2	42	37	40.9	33.6	35.8	39.1	42.5	44	30.7	37.3	48.2	46.4	41.2	17.6	15.4	16.3	14	17.3	17.2	16.5	34.6	41.6	33.3	39.7	33.1	42.5	37.4
59	40.1	38.2	36.3	34.9	34.3	34.3	36.2	40.7	35.2	25.3	32.9	44.2	40.5	36.5	17.5	14.5	14	12.7	18.4	17	15.7	28	32.7	26.4	32.8	26.4	28.4	29.2
60	38.9	43	35.3	35.4	34.4	33.3	36.5	41	39.3	24.2	22.7	44	41.2	35.5	16.7	15.5	14.7	14.2	17.8	17.8	16.3	28.5	28.1	26.9	30	26.6	26.9	28
61	45.4	45.7	39.1	39.5	38.8	40.1	42	43.2	39.5	29.7	29.5	40.3	39.1	37	18.2	15.8	16.5	14.6	18.8	18.1	17.3	34.2	35.9	35.2	48.2	34.1	39.5	37.8
64	38.6	38.5	34.3	33.9	33.7	32.7	34.9	41.6	44.5	27.3	27.4	42.9	47.5	38.4	15.2	15.2	12.9	12.6	15.2	14.4	14.2	32.5	34.2	32.1	35.3	30.8	36.8	33.7
65	44.9	45.6	37.8	43	35.4	37.3	40.9	44.5	53.2	30.9	33.3	53.4	54.7	44.3	15.9	14.9	13.4	13.2	16.1	16.3	15	40.8	43.1	38.4	38.5	38.8	44.9	40.7
67	43.6	48.8	37.5	39	35.4	37.3	40.5	44.9	55.2	31.9	25.2	52.9	49.8	42.8	16.5	15.3	13.9	13.4	17.7	17.4	15.8	31.9	35.7	31.9	37.6	31.3	33.9	33.8
7	45.2	43.6	39.9	40.1	37.1	37.9	41.1	47.6	40.4	32.2	30.8	55.1	40.1	40.8	18	14.4	15.6	12.6	17.9	17.9	16.1	36.7	41.1	33.6	44	33.9	37.4	37.7
70	42.3	40.6	33.8	36.3	34.4	36.2	37	46.9	43	28.5	29.8	42.1	47.9	39.5	15.7	14.4	13.9	11.8	15.8	14.9	14.3	32.5	39.1	25.8	38.2	29	32.9	32.9
71	44.7	40	35.3	39.9	36.5	35.2	38.6	43.3	41.5	32.9	34.6	48.1	42.8	40.3	16.6	14.1	14.6	11.7	14.8	16.1	14.6	32.5	36.8	28.2	41.1	31	36.4	34.3
72	40.2	41.5	36	40.1	38.7	32.4	38.2	46.7	45.3	30.4	30.8	45.1	42.2	39.9	17.7	14.6	14.4	13	16.6	16.2	15.5	31.2	32.9	30.3	34.7	29.8	28.7	31.3
73	43.1	43.2	37.7	40.3	35.2	36.1	39.4	45.2	49.1	32.3	29.3	40.9	45.1	40.2	16.6	14.5	15	13	17.5	16.4	15.5	31.6	33.2	31.8	41.1	30.3	28.9	32.9
74	39.9	41.2	36	37.6	35.4	35.3	37.5	42.2	38.6	26.1	23.7	41.3	43.1	36	16	14.9	14	11.8	16	16.3	14.8	27.4	25.2	27.3	37.5	27.9	27.4	28.9
75	42.8	41.7	38.6	36.6	35.3	37.4	39	42.4	42	28.7	29.2	47.5	42.8	38.6	17	14.5	14.1	12.2	17.1	16.5	15.3	30.4	36.1	31.2	41.8	31.8	34.5	34.3
76	38.2	35.9	35.9	42.2	34.3	37.9	37.3	45.6	36.2	27.3	32.2	42	50.9	38.9	16.1	14.7	14.4	14.6	16.8	19.8	16.2	31.7	29	27.6	30.8	27	24.6	28.6
77	43.7	35	35.5	34.8	38.7	31.7	36.5	44.3	36.9	31.3	33.4	47	41.3	39	17.9	14.6	14.3	13.8	17.4	19.2	16.3	29.5	31.7	30.9	27.5	31.5	29.8	30.3
78	41.1	36.8	35.6	36.2	34.5	34.4	36.3	40.1	33.4	27.5	30	32.4	38.5	34.1	15.8	14.2	13.1	12.9	15.5	15.5	14.5	30.7	33.4	33	31.9	28.1	31.8	31.6
82	41.2	40.1	36.6	40.5	35.1	34.9	38	41.8	36.1	35.9	30	41.3	45	38.5	17.7	14.8	13.1	13.3	15.9	16.4	15.2	32.9	42.9	31.9	36.6	30.7	37.8	35.4
83	40.9	38.5	36.3	34.9	33.6	32.6	35.9	41.6	35	26.9	29.3	40.5	42.9	36.2	16.3	13.4	13.5	14.3	16.3	14.9	14.8	27.6	30.2	28.9	32.4	29.1	28.3	29.5
84	35.3	38.4	37.1	38.1	36	32.4	36.1	35.7	35.2	28	29.9	42.3	38.4	35.1	16.5	14.1	13.1	12.9	16.7	15.5	14.8	28.6	29.9	28.6	34.4	28.8	30.4	30.2
85	42.9	45.7	36.4	39.3	36.7	39.5	40.3	46.5	49.1	29.4	27.2	43.9	46.4	40.2	18.3	16.7	15.1	12.6	16.5	17.5	16.3	35.8	45.1	34.4	49	31.6	40.1	39.1
86	41.4	42.6	37	40.1	36.2	37.4	39.3	46.4	46.9	29.7	37.4	43.3	40.8	40.5	18.2	16	14.3	12.8	17.3	17.3	16.1	33.7	43.2	35.2	47.2	35	36.6	38.4
87	41	40.9	37.6	38	36.8	36.4	38.6	39.4	41.2	29.2	26.8	41.9	45.4	37.4	17.3	14.8	14.1	12.1	17.2	17.1	15.5	34.8	40.5	32.4	37.9	33.7	35.5	35.8
88	42.2	41.8	35.7	37.7	35.1	36.8	38.2	42.1	35.8	26.1	31.2	37.1	39.3	35.5	16.8	14.9	13	13.1	17	16.6	15.2	32	39.6	32.9	41.8	31.3	37.7	35.8
89	38.8	34.8	33.1	36.1	31.5	30.9	33.6	41.9	34	24.7	29.4	45.2	42.3	36.3	15.4	13.5	12.8	12.6	17	15.7	14.4	26.6	34.2	28.3	34.7	26	29.8	30
9	48.7	44	37.8	39.4	37.2	39.7	41.5	47.8	44.6	32.2	28.7	50.8	46.1	41.4	18.3	14.4	15.2	13.4	18.2	18.4	16.4	33.8	44.2	31.6	42	31.7	32.4	35.9
90	43.3	39.5	36.1	40.4	33.1	37.6	38.3	45	37	28.6	36.3	41.8	43.6	38.7	15.1	14.2	13.7	13.8	16	15.7	14.8	35.4	40.9	32.6	41.1	27.8	36.6	35.7
91	41.5	42.4	36.3	41.3	35.3	36	38.8	40.2	39.7	33.1	26.1	49.2	37.1	37.6	16.9	13.7	12.4	13.4	16.6	15.3	14.7	33.8	34.6	31.8	35.2	28.5	30.5	32.4
92	44.5	43.6	37.9	40.3	36.1	37.7	40.3	37.4	41.8	30.3	27.2	46.7	37.5	36.9	16	15	12.7	12.7	16.9	16.6	15	36.9	42.4	40.1	34.7	38.1	37.9	38.3
93	40.9	41.7	37.2	39.9	36.2	36.4	38.8	37	34.4	28.2	31	42.2	39.1	35.5	16.8	15.2	14.3	13.1	17.6	17.3	15.8	30.8	38	28.7	36.3	29.3	30.1	32.2
94	41.1	44.3	37.4	41.9	34.8	36.5	39.4	36.8	35.9	32.2	30.2	37.1	40.4	35.7	17.2	15.3	16.4	13.8	17.2	16.7	16.2	33.3	38.1	31	34.7	29.3	33.8	33.4
95	45.3	42.9	36.7	45.1	36	38.5	40.9	39.6	36.4	27.6	33.5	48	39.8	37.4	15.9	14.7	12.8	12.7	15.9	15.8	14.6	35.8	41.3	32.2	38.9	31.9	38	36.3
96	41.5	43	37.3	44.2	37.1	36.5	40.1	40.4	40.6	33.1	40.1	38	42.2	39.1	17.2	12.9	14.6	12	17.9	16.4	15.1	33.2	42.8	32.4	40	32.6	36.4	36.2
97	40.1	39.1	35.6	33	34.4	34.5	36	39.4	39.7	32	34	46.4	47.7	39.7	15.2	14.3	13.8	12.7	16.1	14.6	14.4	32.3	44.3	31.6	29.2	29.6	31.6	33.1
98	39.4	37.9	37.3	38.5	35.3	37.4	37.7	39.2	39.6	31.8	29.2	46.1	44.5	38.4	15.8	14.5	14.5	12.7	16.2	16.2	15	40.4	46.4	34.5	35.7	31.5	42.9	38.5
99	44	39.7	35.7	37.8	35.7	38	38.5	47.8	44.1	29.3	33.7	37.9	46.6	39.8	16.5	14.7	14.3	12.6	16.4	16.2	15.1	39.2	43.6	40.1	34.7	38.1	41.2	39.4
108	42.2	41.4	36.4	40.8	35.1	36.8	38.8	44.5	39	33.4	33.4	50.6	47.6	41.1	16.4	14.4	15.2	13.2	18.1	16.6	15.7	33.6	40	30.6	39.4	28.6	32.1	34
109	42.9	40.7	38	51.7	35.6	35.5	40.9	43	42	28.4	28.1	49.7	44.3	39	17.1	14.9	14.3	12.7	18.7	18.1	16.1	33.5	33.3	33.1	40	30.8	31.8	33.8
110	42.4	43.9	36.8	34.6	34.3	37.1	38.3	39.6	45.5	28.8	24.9	47.2	47.9	38.8	16.2	14	15.9	12.7	16.3	16.2	15.2	35.3	35.9	33.7	36.6	33.7	36.5	35.3
113	41.5	40.5	37.7	34.6	33.2	34.1	36.9	39.8	38.6	29.3	25.8	41.5	37.6	35.7	16.4	14.4	16.3	13	16.8	17	15.7	27.3	31.9	26.1	31.5	25	26.9	28.2
114	42.1	40.1	36.2	39.1	36.2	37.8	38.6	43	43.7	29.5	28.3	44.6	41.2	38.3	16.4	14.7	15	12.9	17	16.4	15.5	36.9	43.4	35.2	36.3	35.7	37.9	37.5
118	41.9	37.8	37.8	38.4	35.5	34.1	37.6	41.1	42.2	30.1	30.8	41.8	39.8	37.7	16.2	13.9	14.3	12.7	17.1	15.7	15	30.9	32.2	31.1	34.4	27.5	27.8	30.7
122	37.5	37.8	35	39.2	32	31	35	34.2	39.8	26.3	27.9	37.4	35.6	33.9	15.2	13.2	12.4	11.6	13.9	14.1	13.2	27.7	28.9	28.2	35	28	29.1	29.6
123	41.4	42.7	39.6	37.2	36.9	35.9	39.3	37.3	48.9	34.5	32.1	44	42.4	39.7	15.7	14.6	14.1	11.9	16.3	15.2	14.6	37	42.4	36.8	39.4	35.1	42.4	38.8
126	45.1	45.8	37.2	37.6	37.3	35.5	40	43	40.7	30.8	33.6	38.9	37.9	37.6	17.2	14.7	14.7	15.3	16.3	16.2	15.9	34.2	39.8	34	45.2	33.6	37.6	37.3
127	42.5	44.2	38.5	39.9	37.9	38.8	40.7	44	46.7	30.2	31.9	42.9	45.2	39.9	16.8	15.1	15.6	14.3	15.8	16.4	15.8	36.5	45.2	36.5	46.6	34.9	37	39.3
129	42	41.9	35.7	38.4	36.5	34	38	38	44.2	26.8	24.9	35.6	35.7	34.5	16.3	14.2	15.6	12.7	16	15	15	34.4	44.8	31.2	41.9	33.4	37	37
130	41.1	41.3	36.1	38	34.6	37.3	38	37.9	46.3	30.4	21.3	44.6	45.9	37.7	16.1	12.5	14.2	12.6	16.1	15.9	14.5	36.3	43.5	37.5	40.1	38	42.1	39.5
133	41.6	42.5	35.8	39.9	35	36.3	38.5	39.7	39.7	29.4	32.7	37.4	38.4	36.4	16.5	14.6	13.9	13.2	16.6	16.5	15.2	33.6	41.4	33.8	39.1	33.3	40.3	36.9
136	39.2	36.6	35.1	40.5	33	33.5	36	39.9	36.8	27.1	32.6	39.2	36.9	35.6	15.4	12.9	12.9	12.3	15.1	15.2	13.8	27	32.6	33.1	38.2	30.5	30.7	32.1
138	46	46.3	39	41	36	38.4	41.5	47.2	44.8	34.1	33.1	45.9	46.1	41.6	17	15	14.3	14.5	16.9	16.5	15.8	40.2	41.3	36.7	49.2	33	37.8	39.6
139	39.7	38.6	35.3	34.5	35.9	36.1	36.6	41.5	36.6	29	28.4	42.2	45	37.2	16.1	13.9	13.7	12.4	16.2	16.1	14.7	34.6	39.4	34	42.6	33.2	35	36.4
145	36.9	36.8	34.2	36.3	35.6	35.8	35.7	37.1	34.9	28.8	27.1	47.2	42.6	36.4	14.7	13.2	13.1	11.6	16.7	14.7	13.9	33.9	35	29.9	35.7	26	30.5	31.9
152	42.5	39.8	37.7	36.3	35.8	35.8	38.1	41.2	43.1	34.8	28.6	43.5	42.6	39	16.8	15.6	14.4	12.7	17.6	17.2	15.8	30.5	31.4	28.8	36.5	28.3	31.1	31.2
157	42.9	49.2	36.7	39.6	36.5	35.2	40.1	46.9	46.7	32.7	33.5	43.9	45.3	41.3	17.9	13.7	14.7	11.6	17.9	16	15.3	34.5	46.4	36.4	41.9	34.7	33.8	37.9
158	40.5	39.1	35.5	41.9	34.6	36.3	37.9	43.6	42.9	34.7	28	41.8	46.5	39.6	17.5	13.7	13.6	13.4	17.5	16.6	15.4	35.5	37.9	34.2	42.3	34.5	29.1	35.6
162	42.4	46.4	39.7	40.4	36.8	35.4	40.5	46.3	48.7	37	30.6	43.3	55.3	43.2	18.1	14.4	14.5	15.5	17.3	18.4	16.5	34.5	38.2	36.1	42.2	34	31	36
163	40.2	43.1	36.8	40.2	33.9	37.8	38.7	37.5	40.8	31.6	28.4	39	40	36.4	16.1	14.4	13.5	12.7	16.6	16.9	15	33.6	38.2	34.5	39.7	34.1	33.9	35.7
164	37.3	45.2	36.4	38.5	34.2	37.8	38.2	37.2	35.7	29.5	23.2	40.1	40	34.6	15.9	14.6	13	11.9	16.1	16.4	14.6	34.6	40.3	36.6	42.9	34.5	34.5	37.2
168	42.3	41.6	37.3	42.2	33.1	33.6	38.3	45.3	37.4	31.3	27.3	43.2	45.2	38.3	16.6	14	12.5	13.2	16.9	15.2	14.7	34.7	41.6	34.7	48.8	34.1	37.4	38.4
173	39.5	42.8	34.9	41	32.6	38.3	38	44.9	41.6	30	29.8	40.2	42.7	38.2	14.8	13.2	14.5	12.9	14.7	15.3	14.1	34.2	42.3	34.2	40	33.2	37.7	36.9
181	39	33.5	35.1	33.5	33.4	38.4	35.3	35.4	31.5	28.1	24.7	42.6	44	34.7	14.6	13.8	13.6	12.4	16.1	15	14.1	32.2	35.2	31.5	31.5	27.8	31.9	31.8
182	41.2	40.4	36.4	42.4	36	36.3	38.8	42.2	36.7	32.1	28.3	43.9	41.9	37.6	15.8	15.6	13.8	13.6	16.2	16.5	15.3	35.9	41.5	30.8	36.6	34.4	37.9	36.1
183	38.5	37.1	34.1	33.4	32.6	34.3	34.6	39.7	35.2	24.7	22.5	37.1	36	33	14.9	12.9	12	11.6	14	14.8	13.2	29.2	38.9	28	34.4	30.1	29.2	31.7
184	39.7	36.4	33.2	37.7	32.7	32.6	34.9	40.1	39.4	26.1	33.5	46.4	48.3	38.7	16.1	13.1	13.2	11.6	15.5	14.3	13.8	36.2	42.6	28.9	37.1	30.4	28.1	33.9
187	42.3	42.7	34.4	39.6	33.4	35.8	37.8	35.9	41.7	25.3	26	46.6	37.1	35.5	16.1	14.4	13.7	13	16.1	16.7	15	33.4	34.3	32	36.5	29.3	29.1	32.5
189	42.3	40.6	35.8	39.7	34	36.1	38	36.9	36.1	25.3	33.1	38.6	42.8	35.6	15.7	14.3	13.9	12.7	15.1	16.3	14.6	31.4	34.1	30.3	36.6	34.4	32.6	33.3
193	38.4	39.9	37	38.9	32	33.4	36.4	32.7	32.2	28.2	25.4	40.8	34.5	32.8	15.4	13.6	14.4	12.9	16	14.6	14.4	31.6	36.2	30.5	36.2	27.2	30.8	32.1
194	44	42.3	37.1	39.5	35.5	35.9	39.1	46.4	38.8	28.3	28.9	41.9	43	37.9	16.3	14.8	13.7	12.8	17.6	16.5	15.3	32.2	43.5	31.6	43.5	32.1	31.4	35.6
195	43.4	42.8	37.5	45.3	33.8	36.3	39.9	34.4	38.6	29.8	26.3	42.5	41.4	35.7	16	14.7	14.3	14.3	16.5	16.3	15.4	31.9	36.8	31.2	36.6	31.8	32.3	33.4
196	41.4	43	36.5	39.5	34.8	35.1	38.4	38.8	42.2	29.1	33	37	44.3	37.5	16.5	14.9	13.7	12.6	17.3	16.2	15.2	35.8	40.9	31.9	42.3	30.5	31.6	35.4
198	41.9	44.2	38.2	42.1	36.8	35.5	40	46.5	47.9	30.7	29.9	47.1	47.2	41.2	16.6	14.7	14.9	15.5	17	14.9	15.7	32.9	36.8	34	41.6	28.6	26.8	33.4
199	46.7	47.6	39.5	45.7	37.6	37.9	43	48.2	56.6	31.1	37.6	50.6	57.1	46	17.8	16.8	14.6	13.8	18.6	16.8	16.6	34.8	40.3	38.2	40	31.2	34.2	36.4
201	37.5	37.8	35	32.1	33.6	33.8	34.7	38.7	42.1	29.4	28.3	48.7	48	39	14.8	13.7	14.1	11.5	16	14.4	14	34.4	37.4	30.5	35.9	30.6	31.6	33.4
207	40.6	40.5	37.1	39	34.8	36.1	38	41.6	42	30.5	25.3	42	42.2	37.4	17.2	15.4	14.9	12.8	17.8	15.8	15.7	32.3	37.3	31.9	39.2	29.5	32.7	33.8
208	42.8	42.6	38.5	44.4	34.5	36.9	40.1	47.7	43.8	33.9	35	48.1	44.8	41.9	18.1	15.8	15.4	12.9	18	16.5	16.2	33.8	38.4	34.6	38.5	31.4	35.2	35.3
210	38.7	38.9	34.7	32.6	31.9	32.9	34.6	37.4	39.4	26.6	22.2	36	37	33.5	15.2	13.1	12.6	13.4	16.4	14.2	14.1	27.7	33.5	27.7	33.5	29.6	29.2	30.3
211	43.2	43	37.5	35.4	36.1	35.3	38.6	42.9	37.3	30.4	24.8	52	43	38.3	17.7	14.6	14.5	13.4	18.6	16.5	16	33.7	43.2	29.2	40.5	28.9	33.3	34.7
214	39.3	40.3	35.6	36.2	33.3	34.2	36.3	35	37.8	26.1	27.4	43	41.4	35.2	15.9	14.4	14.3	12	16.5	12.4	14.2	26.1	30.9	34.7	31.4	25.1	36.9	31
215	41.1	42.1	39.7	39.4	34	36.4	39	34.1	45.5	32.2	24.3	40	42.9	36.6	15.6	14.4	14.4	12.6	16.4	14.6	14.6	29.7	33.4	34.6	35.7	28.5	33.1	32.6
216	41.7	38.4	35.2	39.4	34.1	34.5	37	39.1	42.2	25	30.3	37.3	37.2	35.3	15.4	14.1	13.6	12.9	16.6	14.5	14.5	33.4	35.2	33.3	33.6	30.2	34.6	33.4
219	39.2	39.1	38.8	40.3	33	34.7	37.6	37.8	42.1	29.8	26.8	38.6	41.6	36.3	15.1	14.3	14.3	13.3	15.6	14.8	14.6	38.5	38.5	36.7	38.8	30.8	37	36.7
220	39.2	37.6	35.6	37.6	32.5	31.7	35.4	38.6	36.2	26.7	26.9	37.9	39.1	34.5	14.8	13.2	12.7	11.7	17.1	13.5	13.7	28.8	30.2	28.6	32.7	22.8	31.8	29.2
221	39.6	41	36.2	38.8	35.6	36.4	37.9	43.3	40.6	30.5	25	36.9	38.9	36.1	15.6	14.3	12.2	13.2	16.3	14.4	14.3	38.5	41.3	34.8	41.7	33.4	40.9	38.4
222	40.2	40.2	36.4	43.9	35.5	35.9	38.7	40.3	39.1	29.3	27.1	41.4	39.1	36.2	16.1	14.3	13.7	12.8	17.1	14.3	14.7	30.3	33.1	31.7	38.4	26.7	32.6	32.1
223	42.2	44.2	37.1	42.8	37.4	37.5	40.4	43.4	41.2	30	32	47.7	46.5	39.9	16.5	15	14.1	11.7	16.7	15.1	14.8	36.1	44.6	36.6	45.3	37.1	39.3	39.7
228	44.2	39	38.1	43	34.1	35.3	39	41.6	38.3	29.5	29.7	46.8	40.1	37.7	16.2	14.1	14.4	11.7	16.5	15.5	14.7	33.9	39.2	31.8	41.1	32.1	32	35
231	40.8	39.5	36.9	34.5	34.5	37.9	37.4	39.9	38.9	27.8	26.2	43.7	40.3	36.3	16.5	14.3	13.6	12	16.7	16.7	14.9	30.7	34.4	28.7	34.7	28.1	29.8	31.1
232	38.4	37.3	34.8	38.6	33.7	31.6	35.4	38.8	39.1	26.8	33.4	42.5	37.6	36.4	14.8	14	13.3	11.5	14.6	15	13.7	35.4	41.8	29.2	37.8	30.3	30.8	34.2
234	37	39.8	36.7	38.9	31.3	32.3	35.7	35.9	33.3	24.8	28.9	42.8	40.3	34.5	15.6	13.4	13	12.6	16	14.4	14.1	27.5	33.7	27.5	27.8	28.2	29.3	29.1
235	39.3	37.1	36.5	42.6	36.1	35.4	37.8	41.9	40	28.1	31.9	50	43.1	39	16.1	12.6	13.7	11.7	17.1	15.7	14.4	30.9	32.3	29.1	35.6	24.9	29.2	30.4
236	42.7	42	36.1	41.1	34.3	35.9	38.6	38.2	36.1	27.4	29.8	45.7	40.5	36.3	15.5	13.3	13.3	11.6	14.9	15.4	13.9	32.7	38.8	33.8	40.8	32.9	33.7	35.4
237	41.3	40.3	37.9	39	35.1	41.3	39.4	40.3	36.8	28.7	27.4	47.8	44	37.5	15.5	13.2	12.8	12.7	16.1	14.8	14.1	30.2	38.9	33.8	40	27.1	28.7	33.1
240	40.4	37.3	35.6	34.2	34.1	35.9	36.1	41.9	39.1	29.4	23.7	43.1	41.5	36.6	16.6	14.3	14.9	13.8	16.2	15.3	15.2	32.1	34.4	33.4	33	31.8	31.2	32.7
241	43	38.9	35.8	37.8	33.6	34.3	37.1	43.7	38.3	31.8	23.6	44.8	39.7	37.1	15.5	14.4	14.2	12.7	16.4	15.3	14.7	37	39.2	34.1	39.5	31.8	37.5	36.5
244	39	34.8	35.5	37.3	32.1	33.2	35	38.1	37.2	23.3	25	38.8	34.3	33.1	15.7	12.9	12.8	11.9	16.6	15.7	14.1	29.1	31.2	29	32.5	27.4	27.5	29.6
245	40.3	39.4	35.1	37.2	33.5	34.5	36.4	42.4	42	28.3	29.7	38	36.4	36.3	16.2	14.4	14.5	12.7	15.9	15.5	14.9	30.1	33.6	31.1	37	29.1	30.6	32
247	41.1	43	37.2	40.4	36.4	35.5	39.1	42.9	48.4	28.8	34.5	47.5	42	40.3	17	14.3	14.6	13.2	16.6	16.8	15.4	32.5	35	31.4	41.7	31	29.6	33.5
248	40.5	43	37.2	43	33.4	35.6	38.8	38.8	42.5	28.3	25.8	38.7	39.7	35.8	15.4	14.3	13.7	14.1	15	15.2	14.6	33	40.2	35	39.7	36.1	35.5	36.6
249	38.5	38.9	37.2	39.8	33.6	36.1	37.3	35.7	36.4	26.9	26.7	36.3	39.7	34	15.1	13.8	13.2	13.6	14.9	15.3	14.3	28.3	35.2	31	35.7	28.3	31.4	31.7
250	39.3	39.2	36.8	39.5	34.1	32.9	36.9	38.4	32.8	27.1	32.1	39.9	36.4	34.7	15.7	13.7	12.8	12.1	16.1	15.5	14.2	26.9	31	28	32.4	29.3	29.6	29.6
251	37.5	35.9	34	37.3	33.8	31.8	34.6	36.5	35.9	24.2	30.5	37.4	39.3	34.2	14.4	12.8	12.4	12.2	15	14.5	13.4	28.1	31.9	27.6	31.3	30.6	31.1	30.2
252	44	44.7	37.7	43.2	37.4	37	41	47.3	48.2	32.9	36.5	41.9	47.3	42	18.4	16.4	16.5	12.6	16.6	18.4	16.6	34.3	35.7	33.5	39.4	32.5	30.6	34.4
253	41.5	40.6	36.7	42.9	35.8	38.6	39.4	38.2	42.7	28.1	33	43.1	45.5	38.3	16.2	14.7	14.3	13.1	16.5	16.1	15.2	36.2	39.9	32.3	39.4	31.7	37.2	36.1
254	42	38.7	38.6	39	35.9	35.6	38.5	37.8	39.6	29.1	26.8	40.6	41.2	36	15.8	14.5	14.9	12.9	16.5	16.2	15.2	33	41.8	31	38.2	31	36.7	35.2
257	41	37.9	37.4	38.4	34.1	39.5	38.1	42.9	38	33.1	29.8	40.9	38.5	37.4	15.9	13.9	13.2	12.4	16.3	15.6	14.5	33.2	33.7	30.5	37	27.8	29.1	32
264	42.8	40.2	35.9	45.6	35.2	35.4	39.1	48.1	50.1	31.4	37.1	43.9	41.8	41.7	16.8	14.9	14.1	13.3	16.7	18.8	15.9	31.7	37.5	35.7	37.2	31.7	32.1	34.3
265	43.1	41.5	36.3	42.8	35.5	36.1	39.2	45	46.4	30.5	29.5	35.9	43.3	38.5	15.7	14.6	14.2	12.1	16.4	16.1	14.8	36.1	39	33.4	40.6	26.7	32.1	34.6
266	40.9	41.5	36.2	39.2	34.7	35.8	38	46.6	40.2	30	30.8	51.7	51.6	41.4	16.4	14.2	14.5	13.7	17	17.6	15.6	39.1	50.1	34	42.1	31.2	35.2	38.5
268	40.8	39.2	35.5	39.9	34	36.9	37.6	44.9	43.8	28.5	24	35.9	39.2	36.3	16.1	13.5	14.4	13.2	16.6	20.3	15.7	35.1	33.7	33.2	40.8	29.9	24.1	32.8
269	38.8	38.3	34.8	36.7	31.3	34.1	35.3	40.7	39.3	28.6	26.3	30.6	40.9	34.8	14.8	13.1	13.4	12.7	14.8	14.8	13.8	28.7	30.6	28.8	31.3	29.4	28.2	29.6
271	41.6	46.6	37.2	36.8	34.1	37.4	39	42.7	45	29.2	24.8	35.4	40.7	36.5	16.9	15.1	13.8	13	17.2	17.1	15.6	34	44.3	32	34.8	30.1	35.5	35.1
273	39.7	40.2	36	38.9	34.7	39.1	38.1	41.9	37.4	27.4	30.6	28.1	44.2	35.3	14.7	14.3	14.5	12.4	16	16.1	14.6	36.2	40.6	35	39.8	33.3	34.4	36.5
275	40.2	41.4	38.1	35.9	32.4	33.4	36.8	44.4	43.1	26.9	23.8	33.5	39.9	35.5	15	13.7	13	12.6	16.9	14.3	14.2	28.4	31.9	30.9	30.6	29.4	28.8	30.1
276	40.2	38.3	34.3	32.4	33.3	32.1	34.7	34.8	37.1	24	24	34.7	36.3	32.3	14.4	13.2	12.3	12.7	17	13.2	13.7	29.2	29.5	29.1	32.5	26.5	27.2	29.1
277	39.5	36.2	36.5	36.2	31.4	32.5	35.1	38.1	32.4	28.6	26.8	35	33.7	33	14.8	12.8	12.3	12.4	16.4	13.7	13.6	29.5	30	28.4	30.6	25.3	26.9	28.6
278	41.5	41.3	36.5	38.2	33.5	37	37.9	42.9	46.6	30.8	26.2	36.4	36.7	36.8	16.6	14	13.8	13.8	17.5	15.9	15.3	30.3	31.6	27.5	35.4	27.5	28.3	30.2
280	40.2	43.1	36.7	39.3	37.8	35.8	38.9	43.4	38.6	30.6	31.1	38.4	41.1	37.3	16.8	15.2	13.2	13.1	18	15.9	15.4	31.6	39.4	33.8	38.9	29.4	31.5	34.1
281	44.1	41.7	37.2	40	34.3	39.2	39.6	43.4	36.9	31.8	32.1	40.3	43.5	38.1	17.2	15.2	14.7	13.6	17.9	16.8	16	36.1	43.5	36.3	42.3	35.1	35.8	38.1
284	42.9	41.9	37.2	37.5	35.1	38.5	39	42	41.9	31.4	28.6	40.3	40.7	37.6	15.8	14.6	12.8	12.6	16.6	15.2	14.6	41.8	45.9	36.8	42.7	35.8	40.1	40.4
285	40.9	42.9	38.6	39.5	35.9	36.1	39.2	39.3	44.7	28.9	25.2	41.6	47	37.7	16.1	15.2	13.1	11.7	17.1	15.7	14.8	32.9	36.3	32.8	31.7	29.8	32.6	32.7
286	39.4	40.5	37.8	40	36.3	34.1	38.1	41.2	44.6	28.6	31.2	43.2	39.4	38	16.4	14.8	12.8	12.3	17	16.4	15	32.6	36.7	36.2	35.5	30.3	30.9	33.8
